# Supplementary material for: Genetic architecture of maize kernel row number and whole genome prediction
Source: Theor Appl Genet. 2015 Jul 19;128(11):2243–54. doi: 10.1007/s00122-015-2581-2 (PMC4624828; doi:10.1007/s00122-015-2581-2)
Supplement: Supplementary file 4 — Supplementary material 4 (XLSX 23 kb) [file 122_2015_2581_MOESM4_ESM.xlsx]

## Sheet: Table S1
Table S1. The 513 diversity inbred lines used in association mapping.
Panel ID	Line Name	Adoption
AS-1	CML114	subtropical
AS-2	CML115	subtropical
AS-3	CML116	subtropical
AS-4	CML118	tropical
AS-5	CML121	tropical
AS-6	CML122	subtropical
AS-7	CML130	subtropical
AS-8	CML134	subtropical
AS-9	CML139	subtropical
AS-10	CML162	tropical
AS-11	CML163	tropical
AS-12	CML165	tropical
AS-13	CML166	tropical
AS-14	CML169	tropical
AS-15	CML170	tropical
AS-16	CML171	tropical
AS-17	CML172	tropical
AS-18	CML189	subtropical
AS-19	CML191	subtropical
AS-20	CML192	tropical
AS-21	CML20	tropical
AS-22	CML223	tropical
AS-23	CML225	tropical
AS-24	CML226	tropical
AS-25	CML27	tropical
AS-26	CML28	tropical
AS-27	CML286	tropical
AS-28	CML287	tropical
AS-29	CML290	tropical
AS-30	CML298	tropical
AS-31	CML307	tropical
AS-32	CML31	tropical
AS-33	CML32	tropical
AS-34	CML323	subtropical
AS-35	CML324	subtropical
AS-36	CML325	subtropical
AS-37	CML326	subtropical
AS-38	CML327	tropical
AS-39	CML338	subtropical
AS-40	CML360	tropical
AS-41	CML361	tropical
AS-42	CML364	tropical
AS-43	CML408	tropical
AS-44	CML411	tropical
AS-45	CML412	tropical
AS-46	CML415	tropical
AS-47	CML422	subtropical
AS-48	CML423	subtropical
AS-49	CML426	subtropical
AS-50	CML428	tropical
AS-51	CML430	tropical
AS-52	CML431	tropical
AS-53	CML432	subtropical
AS-54	CML433	tropical
AS-55	CML454	tropical
AS-56	CML465	tropical
AS-57	CML470	subtropical
AS-58	CML471	subtropical
AS-59	CML473	subtropical
AS-60	CML474	subtropical
AS-61	CML493	tropical
AS-62	CML496	tropical
AS-63	CML497	tropical
AS-64	CML50	tropical
AS-65	CML51	tropical
AS-66	CML69	tropical
AS-67	CML113	subtropical
AS-68	CML168	tropical
AS-69	CML228	tropical
AS-70	CML300	tropical
AS-71	CML304	tropical
AS-72	CML305	tropical
AS-73	CML451	tropical
AS-74	CML479	tropical
AS-75	CML480	tropical
AS-76	CML486	subtropical
AS-77	CIMBL1	subtropical
AS-78	CIMBL2	tropical
AS-79	CIMBL3	tropical
AS-80	CIMBL4	subtropical
AS-81	CIMBL5	tropical
AS-82	CIMBL6	tropical
AS-83	CIMBL7	tropical
AS-84	CIMBL8	subtropical
AS-85	CIMBL9	tropical
AS-86	CIMBL10	tropical
AS-87	CIMBL11	tropical
AS-88	CIMBL12	tropical
AS-89	CIMBL13	tropical
AS-90	CIMBL14	tropical
AS-91	CIMBL15	tropical
AS-92	CIMBL16	tropical
AS-93	CIMBL17	subtropical
AS-94	CIMBL18	tropical
AS-95	CIMBL19	tropical
AS-96	CIMBL20	tropical
AS-97	CIMBL21	tropical
AS-98	CIMBL22	tropical
AS-99	CIMBL23	tropical
AS-100	CIMBL24	tropical
AS-101	CIMBL25	tropical
AS-102	CIMBL26	tropical
AS-103	CIMBL27	tropical
AS-104	CIMBL28	tropical
AS-105	CIMBL29	tropical
AS-106	CIMBL30	subtropical
AS-107	CIMBL31	tropical
AS-108	CIMBL32	tropical
AS-109	CIMBL33	tropical
AS-110	CIMBL34	tropical
AS-111	CIMBL38	tropical
AS-112	CIMBL39	tropical
AS-113	CIMBL40	tropical
AS-114	CIMBL42	subtropical
AS-115	CIMBL43	tropical
AS-116	CIMBL44	subtropical
AS-117	CIMBL45	subtropical
AS-118	CIMBL46	subtropical
AS-119	CIMBL47	subtropical
AS-120	CIMBL48	tropical
AS-121	CIMBL49	subtropical
AS-122	CIMBL50	subtropical
AS-123	CIMBL51	subtropical
AS-124	CIMBL52	tropical
AS-125	CIMBL53	tropical
AS-126	CIMBL54	subtropical
AS-127	CIMBL55	tropical
AS-128	CIMBL56	subtropical
AS-129	CIMBL57	subtropical
AS-130	CIMBL58	subtropical
AS-131	CIMBL59	subtropical
AS-132	CIMBL60	subtropical
AS-133	CIMBL61	subtropical
AS-134	CIMBL62	subtropical
AS-135	CIMBL63	tropical
AS-136	CIMBL65	tropical
AS-137	CIMBL66	subtropical
AS-138	CIMBL67	tropical
AS-139	CIMBL68	tropical
AS-140	CIMBL69	subtropical
AS-141	CIMBL70	tropical
AS-142	CIMBL71	tropical
AS-143	CIMBL72	subtropical
AS-144	CIMBL73	subtropical
AS-145	CIMBL74	tropical
AS-146	CIMBL75	subtropical
AS-147	CIMBL76	subtropical
AS-148	CIMBL77	tropical
AS-149	CIMBL78	tropical
AS-150	CIMBL79	tropical
AS-151	CIMBL80	tropical
AS-152	CIMBL81	tropical
AS-153	CIMBL82	tropical
AS-154	CIMBL83	subtropical
AS-155	CIMBL84	subtropical
AS-156	CIMBL85	subtropical
AS-157	CIMBL86	tropical
AS-158	CIMBL87	subtropical
AS-159	CIMBL88	subtropical
AS-160	CIMBL89	subtropical
AS-161	CIMBL90	tropical
AS-162	CIMBL91	tropical
AS-163	CIMBL92	tropical
AS-164	CIMBL93	subtropical
AS-165	CIMBL94	subtropical
AS-166	CIMBL95	subtropical
AS-167	CIMBL96	tropical
AS-168	CIMBL97	subtropical
AS-169	CIMBL98	subtropical
AS-170	CIMBL99	tropical
AS-171	CIMBL100	tropical
AS-172	CIMBL101	tropical
AS-173	CIMBL102	tropical
AS-174	CIMBL103	subtropical
AS-175	CIMBL105	tropical
AS-176	CIMBL106	tropical
AS-177	CIMBL107	tropical
AS-178	CIMBL108	tropical
AS-179	CIMBL109	tropical
AS-180	CIMBL110	tropical
AS-181	CIMBL111	subtropical
AS-182	CIMBL112	subtropical
AS-183	CIMBL113	subtropical
AS-184	CIMBL114	tropical
AS-185	CIMBL115	tropical
AS-186	CIMBL116	subtropical
AS-187	CIMBL117	subtropical
AS-188	CIMBL118	tropical
AS-189	CIMBL119	tropical
AS-190	CIMBL120	subtropical
AS-191	CIMBL121	subtropical
AS-192	CIMBL122	subtropical
AS-193	CIMBL123	subtropical
AS-194	CIMBL124	subtropical
AS-195	CIMBL125	tropical
AS-196	CIMBL126	subtropical
AS-197	CIMBL127	subtropical
AS-198	CIMBL128	tropical
AS-199	CIMBL129	subtropical
AS-200	CIMBL133	tropical
AS-201	CIMBL134	tropical
AS-202	CIMBL136	tropical
AS-203	CIMBL137	tropical
AS-204	CIMBL138	subtropical
AS-205	CIMBL139	subtropical
AS-206	CIMBL140	tropical
AS-207	CIMBL141	subtropical
AS-208	CIMBL142	subtropical
AS-209	CIMBL143	subtropical
AS-210	CIMBL144	subtropical
AS-211	CIMBL145	subtropical
AS-212	CIMBL146	subtropical
AS-213	CIMBL147	subtropical
AS-214	CIMBL148	tropical
AS-215	CIMBL149	tropical
AS-216	CIMBL150	subtropical
AS-217	CIMBL151	subtropical
AS-218	CIMBL152	subtropical
AS-219	CIMBL153	subtropical
AS-220	CIMBL154	subtropical
AS-221	CIMBL155	tropical
AS-222	CIMBL156	tropical
AS-223	CIMBL157	tropical
AS-224	QI319	subtropical
AS-225	P178	subtropical
AS-226	NAN21-3	subtropical
AS-227	SHEN137	subtropical
AS-228	DAN599	subtropical
AS-229	S37	tropical
AS-230	SC55	tropical
AS-231	647	subtropical
AS-232	B11	tropical
AS-233	YUN46	tropical
AS-234	BY804	temperate
AS-235	BY807	temperate
AS-236	BY809	temperate
AS-237	BY813	temperate
AS-238	BY815	temperate
AS-239	BY843	temperate
AS-240	BY4944	temperate
AS-241	BY4960	temperate
AS-242	BY855	temperate
AS-243	BY4839	temperate
AS-244	GY220	temperate
AS-245	GY237	temperate
AS-246	GY246	temperate
AS-247	GY386	temperate
AS-248	GY798	temperate
AS-249	GY923	temperate
AS-250	GY1007	temperate
AS-251	GY462	temperate
AS-252	GY1032	temperate
AS-253	RY684	temperate
AS-254	RY713	temperate
AS-255	RY732	temperate
AS-256	RY737	temperate
AS-257	RY697	temperate
AS-258	RY729	temperate
AS-259	SY999	temperate
AS-260	SY1052	temperate
AS-261	SY998	temperate
AS-262	SY1032	temperate
AS-263	SY1035	temperate
AS-264	SY1077	temperate
AS-265	SY1128	temperate
AS-266	SY3073	temperate
AS-267	SY1039	temperate
AS-268	YE478	temperate
AS-269	MO17	temperate
AS-270	ZI330	temperate
AS-271	YE107	temperate
AS-272	S22	temperate
AS-273	SI444	temperate
AS-274	YE52106	temperate
AS-275	YE515	temperate
AS-276	7884-4HT	temperate
AS-277	ZHENG22	temperate
AS-278	SHEN5003	temperate
AS-279	U8112	temperate
AS-280	HYS	temperate
AS-281	HTH-17	temperate
AS-282	ZHENG32	temperate
AS-283	ZHENG653	temperate
AS-284	ZONG31	temperate
AS-285	DONG46	temperate
AS-286	DONG237	temperate
AS-287	JI846	temperate
AS-288	K10	temperate
AS-289	LK11	temperate
AS-290	HU803	temperate
AS-291	JI53	temperate
AS-292	HUANGC	temperate
AS-293	CHUAN48-2	temperate
AS-294	TIAN77	temperate
AS-295	B73	temperate
AS-296	SI446	temperate
AS-297	C8605	temperate
AS-298	CHANG3	temperate
AS-299	JI853	temperate
AS-300	TIE7922	temperate
AS-301	YE8001	temperate
AS-302	WU109	temperate
AS-303	LV28	temperate
AS-304	ZONG3	temperate
AS-305	YU87-1	temperate
AS-306	YAN414	temperate
AS-307	812	temperate
AS-308	5311	temperate
AS-309	J4112	temperate
AS-310	K12	temperate
AS-311	QI205	temperate
AS-312	Q1261	temperate
AS-313	MO113	temperate
AS-314	K22	temperate
AS-315	CHANG7-2	temperate
AS-316	HZS	temperate
AS-317	XI502	temperate
AS-318	5237	temperate
AS-319	WH413	temperate
AS-320	DAN340	temperate
AS-321	JI63	temperate
AS-322	3H-2	temperate
AS-323	JI842	temperate
AS-324	JIAO51	temperate
AS-325	LX9801	temperate
AS-326	81162	temperate
AS-327	8902	temperate
AS-328	DAN598	temperate
AS-329	ZAC546	temperate
AS-330	YU374	temperate
AS-331	4F1	temperate
AS-332	SI434	temperate
AS-333	K14	temperate
AS-334	CHENG698	temperate
AS-335	ZHENG58	temperate
AS-336	BS16	temperate
AS-337	A619	temperate
AS-338	CI7	temperate
AS-339	DE.EX	temperate
AS-340	TX5	temperate
AS-341	HSBN	temperate
AS-342	BGY	temperate
AS-343	BEM	temperate
AS-344	SW92E114	temperate
AS-345	HB	temperate
AS-346	DSB	temperate
AS-347	BZN	temperate
AS-348	04K5686	temperate
AS-349	WMR	temperate
AS-350	MN	temperate
AS-351	HUA83-2	temperate
AS-352	NMJT	temperate
AS-353	04K5702	temperate
AS-354	04K5672	temperate
AS-355	303WX	temperate
AS-356	XUN971	temperate
AS-357	D047	temperate
AS-358	QTHHSBTS	temperate
AS-359	1323	temperate
AS-360	CA47	temperate
AS-361	384-2	temperate
AS-362	Z2018F	temperate
AS-363	M153	temperate
AS-364	M165	temperate
AS-365	05WN230	temperate
AS-366	05W002	temperate
AS-367	07KS4	temperate
AS-368	975-12	temperate
AS-369	M97	temperate
AS-370	JY01	temperate
AS-371	R15X1141	temperate
AS-372	XZ698	temperate
AS-373	ZB648	temperate
AS-374	LY042	temperate
AS-375	FCD0602	temperate
AS-376	LY	temperate
AS-377	CF3	temperate
AS-378	TT16	temperate
AS-379	DH3732	temperate
AS-380	DAN4245	temperate
AS-381	LIAO5262	temperate
AS-382	LIAO5263	temperate
AS-383	TY1	temperate
AS-384	TY2	temperate
AS-385	835A	temperate
AS-386	TY3	temperate
AS-387	TY4	temperate
AS-388	TY5	temperate
AS-389	TY6	temperate
AS-390	TY7	temperate
AS-391	TY8	temperate
AS-392	TY9	temperate
AS-393	TY10	temperate
AS-394	TY11	temperate
AS-395	B110	temperate
AS-396	B111	temperate
AS-397	B113	temperate
AS-398	B114	temperate
AS-399	IRF314	temperate
AS-400	3411	temperate
AS-401	LG001	temperate
AS-402	5213	temperate
AS-403	501	temperate
AS-404	W138	temperate
AS-405	7381	temperate
AS-406	9642	temperate
AS-407	ZHENG30	temperate
AS-408	177	temperate
AS-409	LIAO138	temperate
AS-410	238	temperate
AS-411	ZHENG35	temperate
AS-412	4019	temperate
AS-413	ZZ03	temperate
AS-414	ZHONG69	temperate
AS-415	JH59	temperate
AS-416	150	temperate
AS-417	ZH68	temperate
AS-418	ZZ01	temperate
AS-419	DAN3130	temperate
AS-420	LIAO159	temperate
AS-421	ZHI41	temperate
AS-422	DAN360	temperate
AS-423	1462	temperate
AS-424	JH96C	temperate
AS-425	SI273	temperate
AS-426	268	temperate
AS-427	B151	temperate
AS-428	LIAO5114	temperate
AS-429	SHEN135	temperate
AS-430	D863F	temperate
AS-431	835B	temperate
AS-432	ZHENG28	temperate
AS-433	R15	temperate
AS-434	ZHENG29	temperate
AS-435	EN25	temperate
AS-436	IRF291	temperate
AS-437	7327	temperate
AS-438	LXN	temperate
AS-439	DH29	temperate
AS-440	526018	temperate
AS-441	ES40	temperate
AS-442	18-599	temperate
AS-443	9782	temperate
AS-444	R08	temperate
AS-445	B77	temperate
AS-446	GEMS1	temperate
AS-447	GEMS2	temperate
AS-448	GEMS3	temperate
AS-449	GEMS4	temperate
AS-450	GEMS5	temperate
AS-451	GEMS6	temperate
AS-452	GEMS9	temperate
AS-453	GEMS10	temperate
AS-454	GEMS11	temperate
AS-455	GEMS12	temperate
AS-456	GEMS13	temperate
AS-457	GEMS14	temperate
AS-458	GEMS15	temperate
AS-459	GEMS16	temperate
AS-460	GEMS17	temperate
AS-461	GEMS18	temperate
AS-462	GEMS19	temperate
AS-463	GEMS20	temperate
AS-464	GEMS21	temperate
AS-465	GEMS23	temperate
AS-466	GEMS24	temperate
AS-467	GEMS25	temperate
AS-468	GEMS27	temperate
AS-469	GEMS28	temperate
AS-470	GEMS29	temperate
AS-471	GEMS30	temperate
AS-472	GEMS31	temperate
AS-473	GEMS32	temperate
AS-474	GEMS33	temperate
AS-475	GEMS35	temperate
AS-476	GEMS36	temperate
AS-477	GEMS37	temperate
AS-478	GEMS39	temperate
AS-479	GEMS40	temperate
AS-480	GEMS41	temperate
AS-481	GEMS42	temperate
AS-482	GEMS43	temperate
AS-483	GEMS44	temperate
AS-484	GEMS45	temperate
AS-485	GEMS46	temperate
AS-486	GEMS47	temperate
AS-487	GEMS48	temperate
AS-488	GEMS49	temperate
AS-489	GEMS50	temperate
AS-490	GEMS51	temperate
AS-491	GEMS52	temperate
AS-492	GEMS53	temperate
AS-493	GEMS54	temperate
AS-494	GEMS55	temperate
AS-495	GEMS56	temperate
AS-496	GEMS57	temperate
AS-497	GEMS58	temperate
AS-498	GEMS59	temperate
AS-499	GEMS60	temperate
AS-500	GEMS61	temperate
AS-501	GEMS62	temperate
AS-502	GEMS63	temperate
AS-503	GEMS64	temperate
AS-504	GEMS65	temperate
AS-505	GEMS66	temperate
AS-506	P138	temperate
AS-507	GY386B	temperate
AS-508	L3180	temperate
AS-509	BK	temperate
AS-510	SK	temperate
AS-511	DI-16	temperate
AS-512	H127	temperate
AS-513	JING24	temperate
