# Supplementary material for: Genetic architecture of maize kernel row number and whole genome prediction
Source: Theor Appl Genet. 2015 Jul 19;128(11):2243–54. doi: 10.1007/s00122-015-2581-2 (PMC4624828; doi:10.1007/s00122-015-2581-2)
Supplement: Supplementary file 5 — Supplementary material 5 (XLSX 10 kb) [file 122_2015_2581_MOESM5_ESM.xlsx]

## Sheet: Table S2
Table S2. The 54 hybrids and their parents lines used in genomic selection.
Hybrids	Female Parents	Male Parents
8902-CIMBL44	8902	CIMBL44
8902-GEMS25	8902	GEMS25
B73-CIMBL90	B73	CIMBL90
CIMBL44-8902	CIMBL44	8902
CIMBL44-CML122	CIMBL44	CML122
CIMBL44-ZONG3	CIMBL44	ZONG3
CIMBL67-TY7	CIMBL67	TY7
CIMBL68-CML122	CIMBL68	CML122
CIMBL68-CML415	CIMBL68	CML415
CIMBL90-B73	CIMBL90	B73
CIMBL90-CML122	CIMBL90	CML122
CIMBL90-CML415	CIMBL90	CML415
CML122-CIMBL68	CML122	CIMBL68
CML122-CML162	CML122	CML162
CML122-TY7	CML122	TY7
CML122-Z2018F	CML122	Z2018F
CML162-CML122	CML162	CML122
CML162-HUANGC	CML162	HUANGC
CML162-HZS	CML162	HZS
CML162-K22	CML162	K22
CML162-TY7	CML162	TY7
CML415-CIMBL44	CML415	CIMBL44
CML415-CIMBL68	CML415	CIMBL68
CML415-CIMBL90	CML415	CIMBL90
CML415-TY7	CML415	TY7
DAN3130-TX5	DAN3130	TX5
GEMS25-8902	GEMS25	8902
GEMS25-GEMS21	GEMS25	GEMS21
GEMS25-TX5	GEMS25	TX5
GEMS41-GEMS25	GEMS41	GEMS25
GEMS41-HZS	GEMS41	HZS
GEMS41-ZONG3	GEMS41	ZONG3
HUANGC-CML139	HUANGC	CML139
HUANGC-CML162	HUANGC	CML162
HZS-CML162	HZS	CML162
HZS-GEMS41	HZS	GEMS41
K22-CML122	K22	CML122
K22-CML162	K22	CML162
K22-GEMS21	K22	GEMS21
TX5-DAN3130	TX5	DAN3130
TX5-ZONG3	TX5	ZONG3
TY6-CML122	TY6	CML122
TY6-MO17	TY6	MO17
TY6-W138	TY6	W138
TY7-CML139	TY7	CML139
TY7-CML162	TY7	CML162
TY7-CML415	TY7	CML415
TY7-HZS	TY7	HZS
Z2018F-CML122	Z2018F	CML122
Z2018F-HZS	Z2018F	HZS
ZONG3-CIMBL44	ZONG3	CIMBL44
ZONG3-DAN3130	ZONG3	DAN3130
ZONG3-GEMS41	ZONG3	GEMS41
ZONG3-TX5	ZONG3	TX5
