# Supplementary material for: Genetic architecture of maize kernel row number and whole genome prediction
Source: Theor Appl Genet. 2015 Jul 19;128(11):2243–54. doi: 10.1007/s00122-015-2581-2 (PMC4624828; doi:10.1007/s00122-015-2581-2)
Supplement: Supplementary file 6 — Supplementary material 6 (XLS 27 kb) [file 122_2015_2581_MOESM6_ESM.xls]

## Sheet: Table S3
Table S3. Phenotype variation of KRN Panel2, F2:3 families and hybrids
	Panel 1						Three F2:3 populations					Hybrids
Category	2009	2009 Kunming	2009	2010	2010	BLUP	NS	TM	TM	TW	TW	Xingtai
	Yaan		Sanya	Kunming	Wuhan			Wuhan	Xingtai	Wuhan	Xingtai	2013
Range	8.0-19.7	9.0-20.0	8.0-22.8	9.0-19.0	8.7-19.6	9.3-19.7	10.2-17.4	10.7-16.7	10.7-18.1	10.0-17.0	10-19.3	11.6-20.2
Error variances	3.05503	3.63601	3.41003	2.87746	3.2441	1.96489	1.83636	1.34589	1.77729	1.67162	2.348	3.80775
Mean ± SD	12.8±1.8	13.4±1.9	13.3±1.9	13.3±1.8	13.6±1.9	13.3±1.6	13.3±1.4	13.3±1.2	13.9±1.3	12.6±1.3	14.1±1.5	14.8±2.0
Skewness	0.97	-0.09	1.02	0.04	0.16	0.29	-0.11	-0.2	-0.17	0.04	0.65	0.06
Kurtosis	0.41	0.36	0.57	0.4	0.37	0.42	0.19	0.18	0.24	0.34	0.27	0.62
PVE by Q(%)a	20.13	8.04	26.77	24.54	11.81	21.96	-	-	-	-	-	-
Repeatability	0.9387						Heritability	0.8839		0.7803
a PVE: proportion of phenotypic variance explained; Q: Q value of population structure
