# Supplementary material for: Genetic architecture of maize kernel row number and whole genome prediction
Source: Theor Appl Genet. 2015 Jul 19;128(11):2243–54. doi: 10.1007/s00122-015-2581-2 (PMC4624828; doi:10.1007/s00122-015-2581-2)
Supplement: Supplementary file 7 — Supplementary material 7 (XLS 23 kb) [file 122_2015_2581_MOESM7_ESM.xls]

## Sheet: Table S4
Table S4 Phenotypic correlation coefficient among different environments
	2009 Yaan	2009 Kunming	2009 Sanya	2010 Kunming	2010 Wuhan
2009 Yaan	1
2009 Kunming	0.75**	1
2009 Sanya	0.79**	0.85**	1
2010 Kunming	0.69**	0.77**	0.77**	1
2010 Wuhan	0.73**	0.78**	0.82**	0.75**	1
**: significance at p=0.01 level
