# Supplementary material for: Genetic architecture of maize kernel row number and whole genome prediction
Source: Theor Appl Genet. 2015 Jul 19;128(11):2243–54. doi: 10.1007/s00122-015-2581-2 (PMC4624828; doi:10.1007/s00122-015-2581-2)
Supplement: Supplementary file 8 — Supplementary material 8 (XLSX 16 kb) [file 122_2015_2581_MOESM8_ESM.xlsx]

## Sheet: Table S5
Table S5. GWAS results using 55K SNPs
Genomic Locia	SNP	Alleleb	Frequency of Positive Allele	Chromosome	Locationc	P-valued							Phenotype variance explained by SNPs (%)						Co-located with GWAS in NAMf	Co-located QTLsg	Alleles Hold by TY6, Mo17 and W138 h
						Yaan2009	Kunming2009	Sanya2009	Wuhan2010	Kunming2010	BLUP		Yaan2009	Kunming2009	Sanya2009	Kunming2010	Wuhan2010	BLUP			TY6	Mo17	W138
qKRN1	snp47938	C/A	0.723562	1	279626230	0.0159	3.73e-05	8.73e-05	0.0023	1.98e-05	5.4e-05		2.61	4.53	4.75	2.81	4.1	4.65	*	qKRN1-2	H	L	L
qKRN2	snp55126	G/A	0.153989	2	4303185	8.87e-05	0.000325	3.71e-05	0.0046	0.000431	1.48e-05		2.24	1.97	1.87	1.52	1.74	2.45			L	L	L
qKRN3a	snp54521	A/C	0.461967	3	19827696	1.59e-05	0.0013	0.0015	0.0021	0.0713	0.000333		4.5	1.94	1.31	1.3	1.09	2.09			N	L	H
qKRN3b	snp17310	G/A	0.602968	3	218190805	2.74e-06	0.0014	0.002	0.0048	0.0014	0.000178		8.16	5.21	4.62	5.21	4.45	6.31	*	qKRN3-2	H	L	H
qKRN3b	snp52660	A/C	0.491651	3	218191148	6.74e-06	0.0528	0.0393	0.0185	0.0025	0.0027		6.41	1.56	1.73	2.89	3.11	3.32	*	qKRN3-2	H	L	H
qKRN4a	snp45050	A/C	0.790353	4	11412697	0.0104	0.0059	0.041	1.04e-05	0.0011	0.000295		0.8	0.76	0.06	2.48	1.54	1.06			H	L	L
qKRN4b	snp18056	A/G	0.131725	4	24186299	8.64e-05	1.81e-05	1.75e-05	3.9e-05	0.0079	0.000149		7.86	8.78	9.3	8.24	4.1	8.09		qKRN4-1	H	L	L
qKRN4b	snp18061	G/A	0.296846	4	24403628	0.0027	8.99e-06	1.02e-05	0.000324	0.0046	9.68e-05		3.73	6.51	7.79	4.43	4	5.97		qKRN4-1	H	L	L
qKRN4b	snp18062	A/G	0.300557	4	24417533	0.002	5.35e-06	5.19e-06	0.000288	0.0036	6.08e-05		3.92	6.64	7.9	4.27	3.94	6.02		qKRN4-1	H	L	L
qKRN4b	snp18065	C/A	0.302412	4	24422465	0.0016	3.88e-06	6.72e-06	0.000282	0.0047	7.09e-05		3.88	6.67	7.78	4.35	3.95	5.98		qKRN4-1	H	L	L
qKRN4c	snp19201	G/A	0.0927644	4	79062550	0.13	6.72e-06	0.0023	0.0066	0.0082	0.0025		0.75	5.72	2.41	1.34	1.76	2.2			H	H	H
qKRN4d	snp19274	G/A	0.773655	4	81789202	0.000689	0.0011	0.0012	8.9e-06	0.000412	7.69e-05		1.65	2.37	2.58	3.89	3.29	3.08			H	H	H
qKRN4e	snp21306	G/A	0.137291	4	198853334	0.0292	0.0164	2.51e-06	0.00063	0.000612	7.84e-05		4.8	5.86	9.38	8.43	5.2	7.36	*	qKRN4-4	H	L	L
qKRN4e	snp21307	A/G	0.128015	4	198923294	0.0343	0.0149	5.95e-06	0.0029	0.0018	0.000239		5.25	5.96	9.02	6.74	4.68	6.77	*	qKRN4-4	H	L	L
qKRN4e	snp21311	G/A	0.124304	4	198929974	0.0051	0.0037	5.43e-07	0.000442	0.0024	4.21e-05		6.29	6.62	9.57	8.18	4.83	7.67	*	qKRN4-4	H	L	L
qKRN4e	snp51164	A/G	0.103896	4	199217501	0.005	0.000301	6.98e-08	0.000525	0.0026	1.3e-05		6.74	7.48	8.94	6.16	4.36	7.03	*	qKRN4-4	H	L	L
qKRN4e	snp51163	A/G	0.105751	4	199279708	0.0042	0.000302	6.95e-08	0.000207	0.0027	8.24e-06		6.74	7.48	8.91	7.01	4.41	7.36	*	qKRN4-4	H	L	L
qKRN4e	snp21335	A/G	0.118738	4	199597664	0.0226	0.002	3.1e-06	0.0023	0.0086	0.000165		4.38	4.94	6.55	4.56	3.18	5.12	*	qKRN4-4	H	L	L
qKRN4e	snp56065	A/G	0.105751	4	199936505	0.0048	0.000302	4.29e-08	0.000184	0.0029	7e-06		6.74	7.48	9.18	6.99	4.26	7.36	*	qKRN4-4	H	L	L
qKRN4e	snp54351	G/A	0.109462	4	199937118	0.0048	0.000302	3.03e-07	0.00053	0.011	3.49e-05		6.74	7.48	8.81	7.04	4.13	7.22	*	qKRN4-4	H	L	L
qKRN4e	snp21347	A/G	0.144712	4	200161315	0.0024	0.0021	1.05e-05	0.0351	0.0265	0.000399		6.04	5.05	6.44	2.88	2.92	5.08	*	qKRN4-4	H	L	L
qKRN4e	snp42697	C/A	0.283859	4	200368158	0.000534	0.000122	1.08e-06	0.0011	0.0203	1.32e-05		8.81	6.43	9.23	5.17	4.05	8.17	*	qKRN4-4	H	L	L
qKRN4f	snp43631	A/G	0.283859	4	239628761	8.54e-06	0.0004	0.0092	0.0312	0.0079	0.0011		4.5	1.51	1.08	0.35	1.39	1.54	*		L	L	L
qKRN5	snp25034	G/A	0.146568	5	159290677	0.003	0.0016	1.48e-05	0.013	0.0074	0.000438		3.92	8.79	9.66	3.18	4	6.2	*		H	L	L
qKRN6a	snp1247	A/G	0.391466	6	104069482	0.0036	4.1e-05	1.52e-05	0.004	8.49e-05	3.82e-05		6	7.65	10	4.83	6.7	8.33			H	L	L
qKRN6b	snp41893	A/C	0.439703	6	150804545	0.0069	0.0039	2.38e-06	0.000108	0.000226	5.62e-06		4.78	4.31	6.6	5.41	4.84	6.55	*	qKRN6-2	H	L	L
qKRN6c	snp51281	G/A	0.307978	6	167821525	3.42e-06	8.6e-07	0.000229	0.0122	0.00046	3.33e-05		6.74	9.28	5.51	4.45	3.48	5.83	*	qKRN6-2	H	L	H
qKRN9a	snp35496	G/A	0.282004	9	67801	0.0013	0.000939	1.81e-05	7.09e-05	5.8e-05	8.98e-06		2.72	6.54	5.54	7	5.41	6.05	*		H	L	L
qKRN9b	snp36315	C/A	0.103896	9	45707630	0.0335	6.97e-06	0.0534	0.0452	0.004	0.0039		1.65	5.38	0.93	0.85	1.76	2.25	*		L	L	H
qKRN9b	snp36546	A/G	0.159555	9	61072888	0.0035	6.25e-07	0.0011	0.0828	0.0091	0.0017		4.29	9.93	4.48	2.44	2.5	4.83			H	L	H
qKRN10	snp38372	G/A	0.667904	10	3999434	0.0086	0.0293	0.0016	6.91e-06	2.72e-05	3.13e-05		4.15	1.79	2.77	3.99	4.79	4.12			H	L	L
												Total PVEe	55.895	56.9973	62.0549	51.0988	55.0793	59.9973
a: Genomic loci were referred by LD SNPs or neighbor SNPs;
b: The alleles of SNPs, N1/N2 representing Positive allele / Negtive allele
c: Genomic location of the genomic loci in B73 RefGen_v2; c: P-value observed in GWAS
d: P-value observed in GWAS;
e: Total PVE of the 17 genomic loci estimated by multiple regression;
f: Co-located QTLs detected in NS, TM and TW;
g: Co-located KRN associated SNPs detected in NAM population (Brwon et al. 2011);
h: Allele within TY6, Mo17 and W138, L = low KRN allele or Negtive allele, H = high KRN allele or Positive Allele.
