# Supplementary material for: Genetic architecture of maize kernel row number and whole genome prediction
Source: Theor Appl Genet. 2015 Jul 19;128(11):2243–54. doi: 10.1007/s00122-015-2581-2 (PMC4624828; doi:10.1007/s00122-015-2581-2)
Supplement: Supplementary file 9 — Supplementary material 9 (XLSX 13 kb) [file 122_2015_2581_MOESM9_ESM.xlsx]

## Sheet: Table S6
Table S6 KRN QTLs collected from previous studies
Reference	Population	QTL Name	Flanking Marker	PVE/R2	Chromosome	Physical location Start	Physical location End
Upadyayula et al. 2006	BC1S1((ILP ·B73) B73)		bmc1605–n432	0.075	chr1	298687765
Tang et al. 2010	IF2	rn3	umc1773-bnlg1035	1.78	chr3	119647741	136874092
Yan et al. 2006	F2:3	rn1b	bnlg1556-umc128	0.097	chr1	207514669	6413123
		rn2	bnlg1064-umc1185	0.081	chr2	21,784,066	20767537
		rn4a	rz574-bnlg2291	0.049	chr4		166915798
		rn4b	umc1173-umc2286	0.077	chr4	220594713	199801658
		rn5	bnl17.7-umc2373	0.09	chr5	93478408	84252685
		rn6	umc1014-bnlg1617	0.081	chr6	108318734	120971409
		rn8	bnlg1960-bnlg1823	0.052	chr8		167494862
		rn9	bnlg127-csu147	0.131	chr9	26961864	107796949
		rn10	umc1062-bnlg1450	0.048	chr10		146359143
Ma et al. 2007	F8RILs	qRN1a	bnlg2180-umc1169	0.0393	chr1	44227633	60148692
		qRN1b	umc2151-umc1122	0.0271	chr1	192933927	198332129
		qRN1c	bnlg1597-umc2149	0.0151	chr1	274684822	273510324
		qRN1d	umc1774-phi265454	0.0507	chr1	279379149	287192923
		qRN3a	umc2256-phi104127	0.014	chr3	2629288	3668876
		qRN3b	umc2127-umc2166	0.0155	chr3	146723187	167488063
		qRN4a	phi079-umc1896	0.03	chr4	36881090	75548657
		qRN4b	phi093-umc2286	0.0195	chr4	190051325	199801658
		qRN5a	umc1990-bnlg2323	0.0399	chr5	139232477	151727279
		qRN5b	umc1332-umc1171	0.0183	chr5	163855527	169459090
		qRN8	umc1460-umc1562	0.0751	chr8	110812668	125903437
		qRN9	bnlg127-bnlg1209	0.0293	chr9	26961864	107886188
		qRN10	umc1993-phi323152	0.0259	chr10	142095154	149073556
Lu et al. 2011	F2:3	qkrn2a	phi092a–phi127	0.1	chr2	142795070	198783076
		qkrn2b	phi127–mmc0191	0.1305	chr2	196055747	205842784
		qkrn3a	bnlg2241–bnlg1047	0.0614	chr3	179875994	179875893
		qkrn3b	bnlg197–umc1844	0.03	chr3	190388410	209849913
		qkrn4a	umc1294–bnlg1265	0.0329	chr4	6,473,007	43215480
		qkrn4b	umc1847–phi438301	0.0431	chr4	173915604	180269263
		qkrn4c	umc2188–umc1101	0.0477	chr4	199782340	236,158,268
		qkrn4d	umc1101–umc1058	0.0357	chr4	236157638	240170285
		qkrn7	bnlg339–umc1865	0.1786	chr7	134723602	147088644
		qkrn9a	bnlg140–bnlg1209	0.0301	chr9	18561278	107886188
		qkrn9b	phi236654–umc2089	0.0725	chr9	68216771	150316800
		qkrn10a	bnlg210–phi084	0.0688	chr10	24575603	87270963
		qkrn10b	phi084–phi301654	0.1059	chr10	87270038	134688846
Tan et al. 2011	F2:3	qKRE1-5-1	mmc0081—mmc0481	0.1006	chr5	170912396	192286935
		qKRE1-7-1	umc1016—bnlg1094	0.1483	chr7	20306724	50173540
		qKRE1-10-1	umc1336—umc2017	0.1313	chr10	86417524	75723023
		qKRE1-5-2	umc2066—bnlg2323	0.1438	chr5	80748443	151727279
		qKRE2-3-1	umc1593—umc2267	11.895	chr3	169605918	179843928
		qKRE2-6-1	bnlg2249—bnlg1702	0.101	chr6	132171794	148018223
		qKRE2-3-2	mmc0251—umc2174	0.1163	chr3	209705866	214967721
		qKRE2-5-2	mmc0081—phi33359	0.1036	chr5	170912396	173388221
Liu et al. 2007	F2:3	qRN8	umc2182- umc1872	0.097	chr8	8872333	18272098
		qRN2b	phi109642- umc1003	0.114	chr2	28210358	100178139
		qRN2c	phi328189- dupssr25	0.098	chr2	192068771	218832513
		qRN4b	umc1662- umc2027	0.071	chr4	32240789	154536848
		qRN5	umc1491- umc2036	0.082	chr5	1	6973693
		qRN9	umc1657- umc2119	0.071	chr9	133198215	124942077
		qRN2a	umc1003- umc2402	0.131	chr2	71637325	186566232
		qRN3	umc1773- umc1025	0.11	chr3	119647741	29838475
		qRN4a	dupssr28- bnlg2162	0.102	chr4	184802865	185556640
Austin and Lee. 1996	RIL	qkrow10	1.12bin		chr1	297960525	301354135
		qkrow11	3.04bin		chr3	13102315	126236346
		qkrow12	4.08bin		chr4	179804010	204960848
		qkrow13	5.06bin		chr5	195305700	204605587
		qkrow14	6.04bin		chr6	104450983	120850613
		qkrow15	9.01bin		chr9	3312045	11776979
		qkrow16	10.06bin		chr10	137286408	143385402
		qkrow9	1.08bin		chr1	228254156	250095155
Veldboom and Lee. 1996	F2:3	qkrow22	4.08bin		chr4	179804010	204960848
		qkrow25	4.09bin		chr4	204960848	236702403
		qkrow26	2.02bin		chr2	4187615	15005045
		qkrow27	4.08bin		chr4	179804010	204960848
		qkrow5	1.01bin		chr1	3448004	4801014
		qkrow6	2.02bin		chr2	4051998	14781165
		qkrow7	4.05bin		chr4	58954361	181394039
		qkrow8	4.08bin		chr4	179804010	191141645
		qkrow3	Php20020-7.06bin		chr7	174362605	176764762
		qkrow4	bz1-php10005a		chr9	5655565	11776491
		qkrow1	php10025-php20608a		chr4	216239931	237090855
		qkrow2	1.07bin		chr1	220204941	228254156
